# Supplementary material for: Molten Salt Synthesis of High-Purity Ti2AlC Powders and Fabrication of Conductive Ag/Ti2AlC Composites
Source: Materials (Basel). 2026 Apr 4;19(7):1448. doi: 10.3390/ma19071448 (PMC13074225; doi:10.3390/ma19071448)
Supplement: Supplementary file 1 [file materials-19-01448-s001.zip]

Archive with 1 entries (1 files):
- materials-4217641-supplementary.pdf
